# Supplementary material for: Role of FRG1 in predicting the overall survivability in cancers using multivariate based optimal model
Source: Sci Rep. 2021 Nov 18;11:22505. doi: 10.1038/s41598-021-01665-w (PMC8602605; doi:10.1038/s41598-021-01665-w)
Supplement: Supplementary file 6 — Supplementary Information 6. [file 41598_2021_1665_MOESM6_ESM.xlsx]

## Sheet: Supplementary Table S1
Supplementary Table 1. List of primers used in RT-PCR
Gene	Primer 5`--- 3`	No. of base
FRG1 -FP	TGATATTGTTGGAATCTGGTGGACA	25
FRG1 - RP	CCATTGTCGAGTGCATGTATATAGG	25
HPF1 - FP	TTTCATGGTGCAGGCTTGGT	20
HPF1 - RP	TCTCTTGAGGTCAGCATCTGT	21
EXOSC9 - FP	AGAAGTCTCTGATATTGGAAGCCA	24
EXOSC9 - RP	ACTGGTGGTCTGTGTTCTTATTTT	24
RPL34 - FP	CTCTTCCGGGGACGTTGTC	19
RPL34 - RP	GGTTCGGGACAGCCTAGTTT	20

## Sheet: Supplementary Table S2
Supplementary Table 2. Top 20 correlated genes with FRG1 in different cancer types.
Breat Cancer				Prostate Cancer				Lung Cancer				Colorectal Cacncer				Cervix Cancer				Stomach Cacner				Liver Cancer
Correlated Gene	rs	p-Value	q-Value	Correlated Gene	rs	p-Value	q-Value	Correlated Gene	rs	p-Value	q-Value	Correlated Gene	rs	p-Value	q-Value	Correlated Gene	rs	p-Value	q-Value	Correlated Gene	rs	p-Value	q-Value	Correlated Gene	rs	p-Value	q-Value
HPF1	0.526	2.52e-69	5.07e-65	ATP5PF	0.665	4.60878e-64	9.29085e-60	HPF1	0.683	5.69789e-33	1.14151e-28	CA5BP1	-1	0	0	EXOSC9	0.681	2.97335e-27	5.94997e-23	MRPS18C	0.771	9.46522e-08	0.00114066	HPF1	0.605	2.28492e-37	4.5895e-33
ING2	0.485	7.2e-58	7.26e-54	RPL34	0.647	1.54979e-59	1.56211e-55	MRPS18C	0.677	3.12741e-32	3.13273e-28	DAD1	1	0	0	HPF1	0.651	2.85596e-24	2.85753e-20	RWDD4	0.77	1.04028e-07	0.00114066	POMP	0.588	6.8206e-35	6.84993e-31
UFSP2	0.453	1e-49	6.75e-46	PFDN4	0.643	1.60414e-58	1.07793e-54	ANAPC10	0.668	3.89248e-31	2.5994e-27	FPR2	1	0	0	PCYOX1	-0.632	1.33211e-22	8.88564e-19	VPS29	0.757	2.19878e-07	0.00160731	UXT	0.582	5.22919e-34	2.75709e-30
PFDN5	0.417	1.28e-41	6.44e-38	GSTO1	0.642	2.73668e-58	1.22183e-54	LSM6	0.586	1.2755e-22	6.38833e-19	GTF2B	1	0	0	NDUFC1	0.626	4.16009e-22	2.08119e-18	PRIMPOL	0.73	9.82429e-07	0.00538617	RREB1	-0.582	5.49057e-34	2.75709e-30
EXOSC9	0.408	9.21e-40	3.72e-36	ATP5PO	0.641	3.03049e-58	1.22183e-54	ATP5PO	0.581	3.90136e-22	1.5632e-18	HCP5	1	0	0	UFSP2	0.607	1.60727e-20	6.43263e-17	ADM2	-0.714	2.12402e-06	0.00931596	LMTK2	-0.578	1.77124e-33	7.11541e-30
SARNP	0.4	3.72e-38	1.25e-34	HPF1	0.641	4.73106e-58	1.58956e-54	UBE2B	0.579	5.60243e-22	1.87065e-18	LINC00265	-1	0	0	ZNF281	-0.604	2.90434e-20	9.68644e-17	CENPU	0.702	3.70584e-06	0.0131955	NDUFC1	0.572	9.82845e-33	3.29024e-29
SRP19	0.39	3.28e-36	9.44e-33	SYF2	0.639	1.35151e-57	3.89215e-54	THOC7	0.575	1.2897e-21	3.1653e-18	MYL6	1	0	0	MRPS18C	0.584	9.87867e-19	2.82403e-15	SLC2A4RG	-0.697	4.62079e-06	0.0131955	EP300	-0.565	9.184e-32	2.63528e-28
RPS3A	0.387	1.15e-35	2.89e-32	PFDN5	0.637	3.7809e-57	9.52738e-54	NDUFS4	0.575	1.30333e-21	3.1653e-18	PRDX1	1	0	0	ING2	0.573	5.44061e-18	1.3609e-14	CFAP97	0.696	4.81367e-06	0.0131955	NCOA2	-0.559	5.98394e-31	1.31944e-27
NDUFC1	0.387	1.38e-35	3.09e-32	EIF3K	0.634	1.62956e-56	3.65004e-53	RWDD4	0.574	1.42197e-21	3.1653e-18	PSMA6	1	0	0	TREX1	0.568	1.31406e-17	2.92173e-14	EXOSC9	0.688	7.00103e-06	0.0151213	ANKRD36BP1	-0.559	6.21488e-31	1.31944e-27
NACA	0.385	3.27e-35	6.55e-32	MRPL1	0.633	2.84072e-56	5.72662e-53	COX7B	0.57	2.94752e-21	5.90505e-18	RPF1	1	0	0	SLC30A6	-0.564	2.3067e-17	4.61593e-14	DNAJC5	-0.686	7.37835e-06	0.0151213	MRPL54	0.558	6.56895e-31	1.31944e-27
RWDD4	0.384	3.57e-35	6.55e-32	PSMG2	0.632	3.23832e-56	5.93466e-53	GSTO1	0.562	1.58958e-20	2.89506e-17	SMIM14	1	0	0	LEPROT	-0.563	2.7008e-17	4.91325e-14	PHLDB3	-0.686	7.67338e-06	0.0151213	KMT2C	-0.558	7.41411e-31	1.35382e-27
NSA2	0.384	5.29e-35	8.9e-32	COMMD6	0.629	1.91179e-55	3.21164e-52	RPL24	0.557	3.61284e-20	6.03164e-17	TAF13	1	0	0	SAMD4B	-0.56	4.29556e-17	7.16321e-14	TLR3	0.683	8.62395e-06	0.0151213	PRR14L	-0.554	2.46285e-30	3.95783e-27
TBCA	0.38	2.89e-34	4.48e-31	SPATA13	-0.622	7.37261e-54	1.14327e-50	UBE2D3	0.556	4.23961e-20	6.53356e-17	UGT3A2	0.991	1.45613e-05	0.0209996	NEU3	-0.558	5.7094e-17	7.89319e-14	GBA	-0.682	8.96382e-06	0.0151213	UFSP2	0.554	2.56157e-30	3.95783e-27
MRPS18C	0.379	3.6e-34	5.18e-31	CZIB	0.617	7.0167e-53	1.01036e-49	UXT	0.555	5.21143e-20	7.45756e-17	ACTA1	-0.964	0.000454149	0.0753486	SAP30	0.558	5.81066e-17	7.89319e-14	KIAA0319L	-0.678	1.04485e-05	0.0163668	HACD2	-0.549	1.07358e-29	1.54028e-26
TRIM56	-0.364	2.31e-31	2.99e-28	FITM2	-0.615	1.89305e-52	2.54413e-49	LSM3	0.548	1.86298e-19	2.4882e-16	ANXA3	0.964	0.000454149	0.0753486	RPL34	0.558	5.91664e-17	7.89319e-14	SPOPL	0.675	1.20019e-05	0.0170786	CELF1	-0.548	1.26958e-29	1.70005e-26
TTC1	0.363	2.37e-31	2.99e-28	RPL24	0.615	2.20038e-52	2.77235e-49	RPL34	0.545	3.62753e-19	4.54211e-16	AURKB	0.964	0.000454149	0.0753486	CSNK2A3	-0.554	1.0723e-16	1.34111e-13	MCUB	0.674	1.24605e-05	0.0170786	NCOA6	-0.544	4.17883e-29	5.246e-26
PLRG1	0.36	9.36e-31	1.11e-27	RPS29	0.614	3.74906e-52	4.44573e-49	SHANK2	-0.542	6.19505e-19	7.30068e-16	BTBD9	-0.964	0.000454149	0.0753486	TOR1AIP2	-0.551	1.64024e-16	1.93075e-13	ALG12	-0.671	1.42812e-05	0.0184227	NDUFS5	0.543	5.84877e-29	6.91049e-26
MRPL1	0.359	1.27e-30	1.42e-27	RREB1	-0.611	1.17522e-51	1.31618e-48	SRSF3	0.538	1.1317e-18	1.20175e-15	BTF3L4	0.964	0.000454149	0.0753486	MND1	0.549	2.26201e-16	2.51472e-13	TRAPPC11	0.662	2.00543e-05	0.0233375	UBL5	0.541	9.58556e-29	1.06964e-25
RPL34	0.358	2.16e-30	2.29e-27	LMTK2	-0.61	2.04059e-51	2.16506e-48	RREB1	-0.538	1.13972e-18	1.20175e-15	C1ORF35	-0.964	0.000454149	0.0753486	ROCK2	-0.547	3.07774e-16	3.12704e-13	PTER	0.661	2.05381e-05	0.0233375	KMT2E	-0.54	1.24622e-28	1.31745e-25
CIR1	0.353	1.71e-29	1.73e-26	ZNF462	-0.608	5.64407e-51	5.68894e-48	NDUFAF2	0.535	1.83303e-18	1.78183e-15	C1ORF50	0.964	0.000454149	0.0753486	FLT3LG	0.547	3.12532e-16	3.12704e-13	C12ORF29	0.661	2.12837e-05	0.0233375	C9ORF129	-0.539	1.6149e-28	1.62184e-25
*rs - Spearman's correlation
** Data pocured from cBioPortal

## Sheet: Supplementary Table S3
Supplementary Table 3. Covariates present in multivariate Cox regression model in colorectal cancer patients.
Genes	B	Sig.	Exp(B), 95.0% CI for Exp(B)
CA5BP1	0.006	0.993	1.006 (0.298,3.392)
DAD1	0.768	0.425	2.156 (0.327,14.235)
FPR2	-0.091	0.583	0.913 (0.659,1.264)
GTF2B	-0.979	0.491	0.376 (0.023,6.104)
HCP5	-0.065	0.846	0.937 (0.488,1.801)
LINC00265	0.035	0.944	1.036 (0.387,2.774)
MYL6	0.331	0.658	1.393 (0.321,6.047)
PRDX1	-0.609	0.48	0.544 (0.1,2.949)
PSMA6	-1.011	0.172	0.364 (0.085,1.552)
RPF1	0.09	0.945	1.094 (0.085,14.111)
SMIM14	-0.321	0.526	0.725 (0.269,1.956)
TAF13	-0.193	0.817	0.824 (0.16,4.237)
UGT3A2	0.177	0.02	1.194 (1.028,1.387)
ACTA1	-0.352	0.26	0.703 (0.381,1.298)
ANXA3	-0.563	0.043	0.569 (0.33,0.982)
AURKB	-0.727	0.202	0.483 (0.158,1.476)
BTBD9	-1.527	0.06	0.217 (0.044,1.07)
BTF3L4	-0.008	0.992	0.992 (0.201,4.898)
C1ORF35	0.813	0.331	2.255 (0.438,11.611)
C1ORF50	0.343	0.716	1.409 (0.222,8.934)
FRG1	-0.738	0.415	0.478 (0.081,2.824)
age (Months)	0.003	0	1.003 (1.002,1.005)

## Sheet: Supplementary Table S4
Supplementary Table 4 : Kegg pathway
	Term	P- Value	Genes	List Total	Bonferroni	Benjamini	FDR
Breat Cancer	hsa03010: Ribosome	0.00234525	MRPL1, RPL34, RPS3A, MRPS18C	15	0.104485	0.110227	0.110227
Prostate Cancer	hsa03010: Ribosome	0.00111035	MRPL1, RPS29, RPL34, RPL24	12	0.047707	0.0488554	0.0488554
Lung Cancer	hsa03040: Spliceosome	0.00545811	EFTUD2, LSM6, SRSF3, LSM3	20	0.259936	0.163019	0.163019
	hsa04120: Ubiquitin mediated proteolysis	0.00592798	UBE2B, UBE2D3, UBE2O, ANAPC10	20	0.278923	0.163019	0.163019
	hsa03018: RNA degradation	0.0186978	LSM6, EXOSC8, LSM3	20	0.645879	0.342793	0.342793
	hsa03010: Ribosome	0.0532795	RPL34, RPL24, MRPS18C	20	0.950774	0.705615	0.705615
	hsa04932:Non-alcoholic fatty liver disease (NAFLD)	0.0641468	COX7B, JUN, NDUFS4	20	0.973913	0.705615	0.705615
Colorectal Cacncer	hsa03022: Basal transcription factors	0.0757946	TAF13, GTF2B	13	0.977255	1	1
Liver Cancer	hsa04932: Non-alcoholic fatty liver disease (NAFLD)	0.0318624	JUN, NDUFS5, NDUFC1	14	0.869972	1	1
	hsa05016: Huntington's disease	0.0493907	NDUFS5, EP300, NDUFC1	14	0.958873	1	1
	hsa00310: Lysine degradation	0.0940126	KMT2E, KMT2C	14	0.998011	1	1
